# Supplementary material for: Design, Synthesis, and Antiproliferative Activity of Benzopyran-4-One-Isoxazole Hybrid Compounds
Source: Molecules. 2023 May 21;28(10):4220. doi: 10.3390/molecules28104220 (PMC10224329; doi:10.3390/molecules28104220)
Supplement: Supplementary file 1 [file molecules-28-04220-s001.zip]

Archive with 1 entries (1 files):
- molecules-2392873-supplementary.pdf
